# Supplementary material for: Kinetic Study of the Maillard Reaction in Thin Film Generated by Microdroplets Deposition
Source: Molecules. 2022 Sep 6;27(18):5747. doi: 10.3390/molecules27185747 (PMC9504576; doi:10.3390/molecules27185747)
Supplement: Supplementary file 1 [file molecules-27-05747-s001.zip]

Archive with 1 entries (1 files):
- molecules-1842938-supplementary.pdf
